# Supplementary material for: Locomotion Induced by Spatial Restriction in Adult Drosophila
Source: PLoS One. 2015 Sep 9;10(9):e0135825. doi: 10.1371/journal.pone.0135825 (PMC4564261; doi:10.1371/journal.pone.0135825)
Supplement: S1 Appendix — (ZIP) [file pone.0135825.s002.zip]

Archive with 4 entries (4 files):
- FlySize64.pdf
- FlyTrack64.pdf
- FlyTrack9.pdf
- BgLearning.pdf
